# Supplementary material for: Initial Stand Volume and Residual Live Trees Drive Deadwood Carbon Stocks in Fire and Harvest Disturbed Boreal Forests at North‐Central Alberta
Source: Ecol Evol. 2025 Jan 16;15(1):e70710. doi: 10.1002/ece3.70710 (PMC11738640; doi:10.1002/ece3.70710)
Supplement: Supplementary file 2 — Data S2. [file ECE3-15-e70710-s001.xlsx]

## Sheet: main
DistType	plotType	Location1	Location2	Location	PlotID_short	Site	PlotID	CWDOld	CWDRec	CWDOldProp	CWDRecProp	CWDRecOldRatio	SnagOld	SnagRec	SnagOldProp	SnagRecProp	SnagRecOldRatio	DWtot	SnagProp	CWDProp	DWRec	DWOld	SnagCWDRatio	Perimeter	MAP	MAT	Latitude	Longitude	Altitude	SnagTot	CWDtot	ShapeIndex	IslandArea	Aspect	LiveBA	LiveMeanDBH	LiveDBHcv	DMI	ISV	OrgDepth	Elevation
Harvest	Island	IE	HIE	Edge	ALP-08	ALP	ALP-08-IE	13.8643	15.2881	47.558	52.442	1.1027	16.0051	0.978466	94.2388	5.76124	0.0611345	46.136	36.8121	63.1879	16.2665	29.8694	0.582581	569.102	473.15	1.74	55.5211	-112.289	1778.42	16.9836	29.1524	1.07697	2.22211	315	56.6944	41.4875	22.7061	40.3024	592.908	4.66667	778.421
Harvest	Island	II	HII	Interior	ALP-08	ALP	ALP-08-II	15.292	13.5672	52.9882	47.0118	0.887213	24.6437	0	100	0	0	53.5029	46.0605	53.9395	13.5672	39.9357	0.853928	569.102	473.15	1.74	55.5209	-112.288	1778.42	24.6437	28.8592	1.07697	2.22211	315	51.9469	37.5278	21.4632	40.3024	542.046	3.66667	778.421
Harvest	Island	IE	HIE	Edge	ALP-13	ALP	ALP-13-IE	6.06108	4.96355	54.9776	45.0224	0.818921	3.10559	5.60545	35.6512	64.3488	1.80495	19.7357	44.1386	55.8614	10.569	9.16668	0.790144	670.701	473.15	1.74	55.5211	-112.289	1572.69	8.71105	11.0246	1.15121	2.7011	0	48.4874	25.8472	16.5488	40.3024	510.413	3.33333	572.691
Harvest	Island	II	HII	Interior	ALP-13	ALP	ALP-13-II	8.91082	2.38401	78.8929	21.1071	0.267541	4.65393	1.51147	75.4847	24.5153	0.324772	17.4602	35.3111	64.6889	3.89548	13.5648	0.54586	670.701	473.15	1.74	55.5209	-112.288	1572.69	6.1654	11.2948	1.15121	2.7011	0	48.1549	26.9364	15.7801	40.3024	463.867	2.33333	572.691
Harvest	Island	IE	HIE	Edge	ALP-18	ALP	ALP-18-IE	16.586	7.48019	68.9182	31.0818	0.450995	7.87536	0	100	0	0	31.9415	24.6556	75.3444	7.48019	24.4613	0.327238	342.207	473.15	1.74	55.1973	-111.698	1638.52	7.87536	24.0661	1.10154	0.768016	90	31.7337	20.6147	34.9284	40.3024	282.623	8	638.525
Harvest	Island	II	HII	Interior	ALP-18	ALP	ALP-18-II	4.66044	4.71497	49.7092	50.2908	1.0117	1.16738	0.790467	59.6257	40.3743	0.67713	11.3333	17.2752	82.7248	5.50544	5.82781	0.208828	342.207	473.15	1.74	55.1973	-111.698	1638.52	1.95785	9.37541	1.10154	0.768016	90	37.5532	21.2075	25.4139	40.3024	359.605	6.33333	638.525
Harvest	Island	IE	HIE	Edge	ALP-19	ALP	ALP-19-IE	5.12873	16.9252	23.2555	76.7445	3.30007	3.72437	15.1856	19.6953	80.3047	4.07735	40.9638	46.1625	53.8375	32.1107	8.85311	0.857442	373.059	473.15	1.74	55.2132	-111.689	1637	18.9099	22.0539	1.1516	0.835104	225	30.6224	24.2739	39.6869	40.3024	451.949	8.33333	637.001
Harvest	Island	II	HII	Interior	ALP-19	ALP	ALP-19-II	3.38873	5.79229	36.9102	63.0898	1.70928	1.13536	3.8283	22.8735	77.1265	3.37188	14.1447	35.0921	64.9079	9.62059	4.52409	0.540644	373.059	473.15	1.74	55.2134	-111.689	1637.61	4.96366	9.18101	1.1516	0.835104	225	19.2562	15.5703	30.9459	40.3024	171.093	10	637.61
Fire	Island	IE	FIE	Edge	M24-03	M24	M24-03-IE	4.73092	1.47443	76.2394	23.7606	0.311657	3.52202	4.50218	43.8925	56.1075	1.2783	14.2295	56.3911	43.6089	5.9766	8.25293	1.29311	449.3	493.97	1.18	56.2814	-111.543	1639.74	8.0242	6.20534	1.24894	1.02987	315	48.2227	20.9059	32.2057	44.1834	453.844	4.33333	639.744
Fire	Island	II	FII	Interior	M24-03	M24	M24-03-II	7.1714	15.5736	31.5296	68.4704	2.17163	4.22886	4.2982	49.5934	50.4066	1.0164	31.2721	27.2673	72.7327	19.8718	11.4003	0.374898	449.3	493.97	1.18	56.2814	-111.542	1639.74	8.52706	22.745	1.24894	1.02987	315	33.8088	24.1714	23.3113	44.1834	341.341	6	639.744
Fire	Island	IE	FIE	Edge	M24-05	M24	M24-05-IE	18.3896	3.95803	82.2888	17.7112	0.215232	20.7742	27.4996	43.0342	56.9658	1.32373	70.6214	68.3557	31.6443	31.4576	39.1638	2.16013	587.82	493.97	1.18	56.2752	-111.479	1668.7	48.2738	22.3476	1.43412	1.33694	45	14.233	15.5346	40.1687	44.1834	259.671	4.66667	668.699
Fire	Island	II	FII	Interior	M24-05	M24	M24-05-II	16.1406	0	100	0	0	8.45067	13.3099	38.8348	61.1652	1.57501	37.9012	57.4139	42.5861	13.3099	24.5913	1.34818	587.82	493.97	1.18	56.2751	-111.479	1668.7	21.7606	16.1406	1.43412	1.33694	45	21.5619	20.6	36.145	44.1834	242.45	4	668.699
Fire	Island	IE	FIE	Edge	M24-07	M24	M24-07-IE	0.745424	0	100	0	0	0	0.706425	0	100	0	1.45185	48.6569	51.3431	0.706425	0.745424	0.947681	702.38	493.97	1.18	56.2921	-111.575	1612.62	0.706425	0.745424	1.45174	1.86276	0	36.7032	14.625	30.5701	44.1834	239.428	9	612.618
Fire	Island	II	FII	Interior	M24-07	M24	M24-07-II	2.24665	1.87821	54.4661	45.5339	0.836004	0	4.09846	0	100	0	8.22332	49.8395	50.1605	5.97667	2.24665	0.993601	702.38	493.97	1.18	56.2919	-111.575	1612.62	4.09846	4.12486	1.45174	1.86276	0	46.3307	19.4719	30.5457	44.1834	390.471	9	612.618
Harvest	Island	IE	HIE	Edge	MEE-06	MEEHV	MEE-06-IE	6.77463	5.29318	56.138	43.862	0.781324	0	1.52832	0	100	0	13.5961	11.2408	88.7592	6.8215	6.77463	0.126644	434.823	436.22	1.94	56.0751	-116.316	1710.76	1.52832	12.0678	1.20265	1.04024	0	54.8339	23.7778	31.5794	36.5343	448.082	9.33333	710.759
Harvest	Island	II	HII	Interior	MEE-06	MEEHV	MEE-06-II	2.52885	2.00475	55.7802	44.2198	0.792751	0.552729	3.21931	14.6533	85.3467	5.82439	8.30564	45.4154	54.5846	5.22406	3.08158	0.832017	434.823	436.22	1.94	56.075	-116.316	1710.76	3.77204	4.5336	1.20265	1.04024	0	46.0251	19.8038	39.0069	36.5343	374.634	7	710.759
Harvest	Island	IE	HIE	Edge	MEE-09	MEEPR	MEE-09-IE	10.1749	19.7892	33.957	66.043	1.9449	9.01947	24.9411	26.5586	73.4414	2.76525	63.9247	53.126	46.874	44.7303	19.1944	1.13338	502.331	394.24	1.66	56.99	-117.057	1512.65	33.9606	29.9641	1.10984	1.63022	0	28.9037	20.6571	49.0374	33.8113	380.396	7.66667	512.649
Harvest	Island	II	HII	Interior	MEE-09	MEEPR	MEE-09-II	8.21426	3.97643	67.3814	32.6186	0.484089	1.80513	1.18494	60.3708	39.6292	0.656429	15.1808	19.6964	80.3036	5.16137	10.0194	0.245274	502.331	394.24	1.66	56.9898	-117.057	1512.65	2.99006	12.1907	1.10984	1.63022	0	22.6441	21.5471	69.9852	33.8113	210.104	7.33333	512.649
Harvest	Island	IE	HIE	Edge	MEE-13	MEEPR	MEE-13-IE	8.14525	1.54097	84.0911	15.9089	0.189187	8.51855	0	100	0	0	18.2048	46.7929	53.2071	1.54097	16.6638	0.87945	481.701	394.24	1.66	56.9887	-117.075	1501.07	8.51855	9.68622	1.12451	1.46023	45	18.6435	18.9591	45.8381	33.8113	158.29	4	501.067
Harvest	Island	II	HII	Interior	MEE-13	MEEPR	MEE-13-II	4.99713	11.7078	29.9141	70.0859	2.34291	0	6.96661	0	100	0	23.6716	29.4303	70.5697	18.6744	4.99713	0.417039	481.701	394.24	1.66	56.9885	-117.075	1501.07	6.96661	16.7049	1.12451	1.46023	45	20.4214	25.2286	42.4131	33.8113	229.576	7.33333	501.067
Harvest	Island	IE	HIE	Edge	MEE-15	MEEPR	MEE-15-IE	14.9872	31.7626	32.0584	67.9416	2.11931	40.9532	0	100	0	0	87.703	46.6953	53.3047	31.7626	55.9404	0.876007	468.284	394.24	1.66	57.0611	-116.958	1375.5	40.9532	46.7498	1.11263	1.40965	90	4.75444	20.96	35.742	33.8113	237.166	10.6667	516.611
Harvest	Island	II	HII	Interior	MEE-15	MEEPR	MEE-15-II	13.4774	32.2046	29.5027	70.4973	2.38952	23.7931	11.7385	66.9632	33.0368	0.493357	81.2136	43.7507	56.2493	43.9431	37.2705	0.777801	468.284	394.24	1.66	57.0611	-116.958	1375.5	35.5315	45.682	1.11263	1.40965	90	15.0295	23.1538	32.6109	33.8113	378.956	10	516.611
Harvest	Island	IE	HIE	Edge	MEE-20	MEEHV	MEE-20-IE	4.03816	1.24171	76.4822	23.5178	0.307493	0.990499	4.43655	18.2512	81.7488	4.4791	10.7069	50.6873	49.3127	5.67826	5.02866	1.02787	382.71	436.22	1.94	56.1114	-116.315	1703.75	5.42705	5.27987	1.06188	1.03366	45	47.8532	18.2507	24.7294	36.5343	402.591	7.33333	703.749
Harvest	Island	II	HII	Interior	MEE-20	MEEHV	MEE-20-II	1.4911	1.11614	57.1907	42.8093	0.748536	0.27205	3.72519	6.80595	93.1941	13.693	6.60448	60.5231	39.4769	4.84133	1.76315	1.53313	382.71	436.22	1.94	56.1112	-116.315	1703.75	3.99724	2.60724	1.06188	1.03366	45	39.7128	20.1812	18.7553	36.5343	345.925	10	703.749
Harvest	Island	IE	HIE	Edge	MEE-21	MEEHV	MEE-21-IE	3.38209	6.26932	35.0425	64.9575	1.85368	1.33697	6.14855	17.8608	82.1392	4.59887	17.1369	43.6806	56.3194	12.4179	4.71906	0.775588	652.917	436.22	1.94	56.1382	-116.266	1695.21	7.48552	9.65141	1.44325	1.62863	315	38.9194	20.8975	37.151	36.5343	362.82	9.33333	695.215
Harvest	Island	II	HII	Interior	MEE-21	MEEHV	MEE-21-II	2.4587	3.51655	41.1481	58.8519	1.43025	0.297673	1.69375	14.9477	85.0523	5.68999	7.96667	24.997	75.003	5.2103	2.75637	0.33328	652.917	436.22	1.94	56.1381	-116.266	1695.21	1.99143	5.97524	1.44325	1.62863	315	45.9595	20.5302	22.044	36.5343	404.934	9.66667	695.215
Harvest	Island	IE	HIE	Edge	MEE-23	MEEHV	MEE-23-IE	4.01127	9.89754	28.8398	71.1602	2.46743	0.633783	6.35946	9.0628	90.9372	10.0341	20.902	33.4572	66.5428	16.257	4.64505	0.502792	339.935	436.22	1.94	56.0751	-116.335	1726.61	6.99324	13.9088	1.18753	0.652071	45	55.8453	20.8867	29.6509	36.5343	512.464	9	726.913
Harvest	Island	II	HII	Interior	MEE-23	MEEHV	MEE-23-II	15.112	0	100	0	0	9.80313	0	100	0	0	24.9151	39.3461	60.6539	0	24.9151	0.648699	339.935	436.22	1.94	56.075	-116.336	1726.61	9.80313	15.112	1.18753	0.652071	45	55.9892	25.141	40.0915	36.5343	476.44	9.66667	726.913
Harvest	Island	IE	HIE	Edge	MEE-24	MEEHV	MEE-24-IE	2.78658	5.13796	35.1639	64.8361	1.84383	2.5233	16.6583	13.1548	86.8452	6.6018	27.1062	70.7648	29.2352	21.7963	5.30988	2.42054	380.127	436.22	1.94	56.0826	-116.335	1728.74	19.1816	7.92454	1.08248	0.981311	315	42.773	22.21	32.6429	36.5343	426.936	3.33333	728.741
Harvest	Island	II	HII	Interior	MEE-24	MEEHV	MEE-24-II	1.6669	3.47434	32.4221	67.5779	2.08432	0.803917	3.70084	17.846	82.154	4.60351	9.646	46.7008	53.2992	7.17518	2.47081	0.876201	380.127	436.22	1.94	56.0825	-116.335	1728.74	4.50476	5.14124	1.08248	0.981311	315	51.5736	23.5533	23.0654	36.5343	428.248	14.6667	728.741
Fire	Island	IE	FIE	Edge	S56-03	S56	S56-03-IE	3.17389	1.0171	75.7313	24.2687	0.320458	3.05392	2.82757	51.9242	48.0758	0.925884	10.0725	58.3917	41.6083	3.84467	6.2278	1.40337	423.959	465.64	2.08	55.3211	-115.109	1771.41	5.88149	4.19099	1.1139	1.15277	90	37.5362	13.8247	27.6069	38.5464	258.95	3	771.411
Fire	Island	II	FII	Interior	S56-03	S56	S56-03-II	6.23776	1.6409	79.1728	20.8272	0.26306	2.42472	4.83094	33.4183	66.5817	1.99237	15.1343	47.9418	52.0582	6.47185	8.66248	0.920926	423.959	465.64	2.08	55.3211	-115.109	1771.41	7.25567	7.87866	1.1139	1.15277	90	33.9644	13.8085	32.7868	38.5464	253.167	5.66667	771.411
Fire	Island	IE	FIE	Edge	S56-05	S56	S56-05-IE	8.20561	32.635	20.0918	79.9082	3.97715	34.0788	3.906	89.7169	10.2831	0.114617	78.8253	48.1885	51.8115	36.541	42.2844	0.930074	701.947	465.64	2.08	55.304	-115.034	1765.62	37.9848	40.8406	1.40995	1.97239	225	36.4734	19.2585	47.6382	38.5464	537.178	7.33333	765.925
Fire	Island	II	FII	Interior	S56-05	S56	S56-05-II	3.9091	18.9872	17.0731	82.9269	4.85718	6.00314	5.80353	50.8453	49.1547	0.966749	34.703	34.0221	65.9779	24.7907	9.91224	0.515658	701.947	465.64	2.08	55.3042	-115.034	1765.62	11.8067	22.8963	1.40995	1.97239	225	42.3606	19.8087	44.659	38.5464	462.187	10.3333	765.925
Fire	Island	IE	FIE	Edge	S56-07	S56	S56-07-IE	1.94737	5.36781	26.6209	73.3791	2.75645	2.37224	16.6149	12.4939	87.5061	7.00387	26.3023	72.1881	27.8119	21.9827	4.31961	2.59558	899.851	465.64	2.08	55.2781	-115.073	1764.71	18.9871	7.31518	1.67741	2.29008	225	20.9367	15.8405	39.0493	38.5464	231.396	4.33333	764.706
Fire	Island	II	FII	Interior	S56-07	S56	S56-07-II	5.12328	3.55867	59.0107	40.9893	0.694608	0	0.660566	0	100	0	9.34252	7.07054	92.9295	4.21924	5.12328	0.076085	899.851	465.64	2.08	55.2783	-115.072	1764.71	0.660566	8.68195	1.67741	2.29008	225	52.2198	17.8986	45.3853	38.5464	377.973	8.66667	764.706
Fire	Island	IE	FIE	Edge	S56-08	S56	S56-08-IE	7.16604	3.10809	69.7484	30.2516	0.433724	16.2399	5.26669	75.5113	24.4887	0.324305	31.7807	67.6718	32.3282	8.37477	23.406	2.09328	719.571	465.64	2.08	55.2781	-115.073	1738.19	21.5066	10.2741	1.51843	1.7871	45	20.9367	15.8405	39.0493	38.5464	118.596	3	738.19
Fire	Island	II	FII	Interior	S56-08	S56	S56-08-II	7.16604	3.10809	69.7484	30.2516	0.433724	16.2399	5.26669	75.5113	24.4887	0.324305	31.7807	67.6718	32.3282	8.37477	23.406	2.09328	719.571	465.64	2.08	55.2783	-115.072	1738.19	21.5066	10.2741	1.51843	1.7871	45	52.2198	17.8986	45.3853	38.5464	118.596	3	738.19
Fire	Island	IE	FIE	Edge	S56-10	S56	S56-10-IE	7.50583	2.54902	74.6489	25.3511	0.339605	2.71327	13.7731	16.4577	83.5423	5.0762	26.5412	62.1161	37.8839	16.3221	10.2191	1.63964	737.849	465.64	2.08	55.3276	-115.015	1471.2	16.4863	10.0548	1.68651	1.52316	180	36.6765	17.0696	38.3745	38.5464	317.928	13.3333	651.935
Fire	Island	II	FII	Interior	S56-10	S56	S56-10-II	2.87075	1.2577	69.5358	30.4642	0.438109	1.12462	2.93184	27.7242	72.2758	2.60695	8.18491	49.5602	50.4398	4.18954	3.99538	0.982561	737.849	465.64	2.08	55.3277	-115.015	1471.2	4.05646	4.12845	1.68651	1.52316	180	34.6421	18.3956	40.2565	38.5464	267.434	9.33333	651.935
Fire	Island	IE	FIE	Edge	S56-12	S56	S56-12-IE	17.0803	20.6037	45.325	54.675	1.20629	46.1719	3.14108	93.6303	6.3697	0.0680303	86.9969	56.6835	43.3165	23.7448	63.2521	1.30859	850.601	465.64	2.08	55.3223	-115.004	1696.74	49.3129	37.684	1.64635	2.12421	135	27.7301	18.0545	56.79	38.5464	357.014	2.66667	696.739
Fire	Island	II	FII	Interior	S56-12	S56	S56-12-II	20.1557	33.4358	37.6098	62.3902	1.65888	0.935127	9.42272	9.0282	90.9718	10.0764	63.9494	16.1969	83.8031	42.8586	21.0908	0.193274	850.601	465.64	2.08	55.3225	-115.004	1696.74	10.3578	53.5915	1.64635	2.12421	135	43.9342	20.0927	60.0347	38.5464	524.328	6.66667	696.739
Fire	Island	IE	FIE	Edge	S57-05	S57	S57-05-IE	9.159	12.1872	42.9069	57.0931	1.33063	0	6.51849	0	100	0	27.8647	23.3934	76.6066	18.7057	9.159	0.30537	569.778	433.29	1.76	56.0553	-115.337	1641.57	6.51849	21.3462	1.46521	1.20338	45	21.1563	24.0312	42.0731	36.8444	298.588	7.66667	641.573
Fire	Island	II	FII	Interior	S57-05	S57	S57-05-II	6.49119	4.70963	57.9528	42.0472	0.725542	0.900101	6.47079	12.2116	87.7884	7.18896	18.5717	39.6888	60.3112	11.1804	7.39129	0.658067	569.778	433.29	1.76	56.0553	-115.337	1641.57	7.37089	11.2008	1.46521	1.20338	45	44.9003	22.8103	36.0712	36.8444	432.179	11	641.573
Fire	Island	IE	FIE	Edge	S57-07	S57	S57-07-IE	1.45361	1.53036	48.714	51.286	1.0528	0.236162	3.73908	5.94083	94.0592	15.8327	6.95921	57.122	42.878	5.26944	1.68977	1.3322	436.357	433.29	1.76	56.1069	-115.386	1662.6	3.97524	2.98397	1.12918	1.18835	45	33.7913	13.7094	27.9343	36.8444	241.445	8	662.603
Fire	Island	II	FII	Interior	S57-07	S57	S57-07-II	1.37018	0	100	0	0	0	4.1147	0	100	0	5.48488	75.0189	24.9811	4.1147	1.37018	3.00303	436.357	433.29	1.76	56.1069	-115.386	1662.6	4.1147	1.37018	1.12918	1.18835	45	38.9961	15.4895	30.0397	36.8444	308.03	4.66667	662.603
Fire	Island	IE	FIE	Edge	S57-10	S57	S57-10-IE	4.96267	4.69382	51.3921	48.6079	0.945825	6.06218	2.34186	72.1341	27.8659	0.386307	18.0605	46.5326	53.4674	7.03568	11.0248	0.8703	436.357	433.29	1.76	56.1069	-115.386	1471.2	8.40404	9.65649	1.12918	1.18835	45	29.7875	18.68	42.3029	36.8444	241.445	8	651.935
Fire	Island	II	FII	Interior	S57-10	S57	S57-10-II	6.19925	2.85737	68.4499	31.5501	0.460923	2.23747	2.05855	52.0824	47.9176	0.920036	13.3526	32.1736	67.8264	4.91593	8.43672	0.474352	436.357	433.29	1.76	56.1069	-115.386	1471.2	4.29602	9.05662	1.12918	1.18835	45	37.5	15.0291	27.4749	36.8444	308.03	4.66667	651.935
Fire	Island	IE	FIE	Edge	S57-11	S57	S57-11-IE	3.86967	13.7469	21.9661	78.0339	3.55247	0	21.6509	0	100	0	39.2675	55.137	44.863	35.3978	3.86967	1.22901	689.325	433.29	1.76	56.0724	-115.344	1638.52	21.6509	17.6166	1.59402	1.48817	0	39.4907	20.5385	47.7744	36.8444	392.622	11.6667	638.83
Fire	Island	II	FII	Interior	S57-11	S57	S57-11-II	4.53581	3.06175	59.7008	40.2992	0.675018	1.34584	6.19206	17.8543	82.1457	4.60088	15.1355	49.8029	50.1971	9.25381	5.88165	0.992147	689.325	433.29	1.76	56.0722	-115.345	1638.52	7.5379	7.59757	1.59402	1.48817	0	46.2757	17.5971	29.7323	36.8444	341.521	12.6667	638.83
Fire	Island	IE	FIE	Edge	S57-12	S57	S57-12-IE	3.69234	33.4499	9.94109	90.0589	9.05926	1.16069	15.1791	7.10345	92.8966	13.0777	53.482	30.552	69.448	48.629	4.85303	0.439926	620.556	433.29	1.76	56.1098	-115.325	1649.5	16.3398	37.1422	1.32284	1.75121	45	29.0118	22.3889	30.8401	36.8444	466.727	9.33333	649.497
Fire	Island	II	FII	Interior	S57-12	S57	S57-12-II	1.76124	5.05023	25.857	74.143	2.86743	0.966734	13.2546	6.79778	93.2022	13.7107	21.0328	67.615	32.385	18.3048	2.72797	2.08785	620.556	433.29	1.76	56.1093	-115.325	1649.5	14.2213	6.81146	1.32284	1.75121	45	28.616	18.2049	27.2445	36.8444	298.613	6.33333	649.497
